# Supplementary material for: Polymer Conductive Membrane-Based Circular Capacitive Pressure Sensors from Non-Touch Mode of Operation to Touch Mode of Operation: An Analytical Solution-Based Method for Design and Numerical Calibration
Source: Polymers (Basel). 2022 Sep 14;14(18):3850. doi: 10.3390/polym14183850 (PMC9501485; doi:10.3390/polym14183850)
Supplement: Supplementary file 1 [file polymers-14-03850-s001.zip]

Archive with 1 entries (1 files):
- polymers-1889554-supplementary.pdf
